# Supplementary material for: Transcriptome Concordance Between Borderline Tumors and Endometrioid Carcinoma: An Integrative Genomic Analysis
Source: Cancer Med. 2025 Jan 22;14(2):e70601. doi: 10.1002/cam4.70601 (PMC11751852; doi:10.1002/cam4.70601)
Supplement: Supplementary file 1 — Table S1. Characteristics of patients with high‐grade serous, endometrioid, clear‐cell ovarian carcinoma, and borderline ovarian tumor. [file CAM4-14-e70601-s001.xlsx]

## Sheet: Table S1
Table S1: Characteristics of patients with high-grade serous, endometrioid, clear cell ovarian carcinoma and borderline ovarian tumor
Variable	Levels	HGSC (N=14)	EC (N = 13)	CCC (N = 10)	BOT (N = 7)	Others (N = 3)	p-value*
Age at Diagnosis	mean (Age)	57.6 (42-74)	54.5 (33-72)	53.5 (40-72)	49.6 (36-67)	42 (25-52)	0.012
Stage	I/II	4	11	8	7	2	4.4e-16
	III/IV	10	2	2	0	1
Grade	Low	0	12	N/A	N/A	2
	High	14	1	N/A	N/A	1
*Tests completed using either Chi-square Test (Fisher's Exact Test) or ANOVA.
